# Supplementary material for: Vaccinium ashei leaves extract alleviates insulin resistance via AMPK independent pathway in C2C12 myotube model
Source: Biochem Biophys Rep. 2018 May 22;14:182–7. doi: 10.1016/j.bbrep.2018.05.003 (PMC5986718; doi:10.1016/j.bbrep.2018.05.003)
Supplement: Supplementary file 1 — Supplementary material [file mmc1.zip]

Archive with 8 entries (8 files):
- Arakawa COI.pdf
- Araki COI.pdf
- Fujii COI.pdf
- Hamada COI.pdf
- Nishiyama COI.pdf
- Tari COI.pdf
- Yamasaki COI.pdf
- YamasakiY COI.pdf
